# Supplementary material for: Diagnosis of Imported Dengue and Zika Virus Infections in Italy from November 2015 to November 2022: Laboratory Surveillance Data from a National Reference Laboratory
Source: Viruses. 2023 Dec 28;16(1):50. doi: 10.3390/v16010050 (PMC10818496; doi:10.3390/v16010050)
Supplement: Supplementary file 1 [file viruses-16-00050-s001.zip]

Archive with 1 entries (1 files):
- viruses-2699760-supplementary.pdf
